# Supplementary material for: Integrating a growth degree-days based reaction norm methodology and multi-trait modeling for genomic prediction in wheat
Source: Front Plant Sci. 2022 Sep 2;13:939448. doi: 10.3389/fpls.2022.939448 (PMC9481302; doi:10.3389/fpls.2022.939448)
Supplement: Supplementary file 1 [file Table_1.XLSX]

## Sheet: Sheet1
Supplementary material 1
Table 2S. Set of variables used as environmental covariates (ECs)
Code	Variable description	Category
1_cumglorad	accumulated global radiation (MJ/m²) from 0 to 100 GDD	radiation
1_ratrdtmp	ratio between global radiation (MJ/m²) and temperature (°C) from 0 to 100 GDD	photothermal ratio
1_cumnegpetp	accumulated negative precipitation (mm) – evaporation (mm) from 0 to 100 GDD	water
1_cumpetp	accumulated total precipitation (mm) – evaporation (mm) from 0 to 100 GDD	water
1_cumprec	accumulated precipitation (mm) from 0 to 100 GDD	water
1_cumvpd	accumulated vapour pressure deficit (kPa) from 0 to 100 GDD	water/evapotranspiration
1_sri10m	sum of daily radiation (MJ/m²) when radiation is lower to 1045J/cm2 from 0 to 100 GDD	radiation
1_ave.temp	average temperature (°C) from 0 to 100 GDD	temperature
1_gdd	growth degree days estimated as the thermal sum of daily average temperature over 0 °C from 0 to 100 GDD	temperature
1_ave.vpd	average vapour pressure deficit (VPD, kPa). VPD measures difference between air moisture and potential moisture and is related to water loss from 0 to 100 GDD	water/evapotranspiration
1_ave.glorad	average global radiation (MJ/m²) from 0 to 100 GDD	radiation
2_cumglorad	accumulated global radiation (MJ/m²) from 100 to 200 GDD	radiation
2_ratrdtmp	ratio between global radiation (MJ/m²) and temperature (°C) from 100 to 200 GDD	photothermal ratio
2_cumpospetp	accumulated positive precipitation (mm) – evaporation (mm) from 100 to 200 GDD	water
2_cumpetp	accumulated total precipitation (mm) – evaporation (mm) from 100 to 200 GDD	water
2_cumprec	accumulated precipitation (mm) from 100 to 200 GDD	water
2_cumvpd	accumulated vapour pressure deficit (kPa) from 100 to 200 GDD	water/evapotranspiration
2_sri10m	sum of daily radiation (MJ/m²) when radiation is lower to 1045J/cm2 from 100 to 200 GDD	radiation
2_ave.temp	average temperature (°C) from 100 to 200 GDD	temperature
2_gdd	growth degree days estimated as the thermal sum of daily average temperature over 0 °C from 100 to 200 GDD	temperature
2_ave.vpd	average vapour pressure deficit (VPD, kPa). VPD measures difference between air moisture and potential moisture and is related to water loss from 100 to 200 GDD	water/evapotranspiration
2_ave.glorad	average global radiation (MJ/m²) from 100 to 200 GDD	radiation
3_cumglorad	accumulated global radiation (MJ/m²) from 200 to 300 GDD	radiation
3_ratrdtmp	ratio between global radiation (MJ/m²) and temperature (°C) from 200 to 300 GDD	photothermal ratio
3_cumpospetp	accumulated positive precipitation (mm) – evaporation (mm) from 200 to 300 GDD	water
3_cumnegpetp	accumulated negative precipitation (mm) – evaporation (mm) from 200 to 300 GDD	water
3_cumpetp	accumulated total precipitation (mm) – evaporation (mm) from 200 to 300 GDD	water
3_cumprec	accumulated precipitation (mm) from 200 to 300 GDD	water
3_cumvpd	accumulated vapour pressure deficit (kPa) from 200 to 300 GDD	water/evapotranspiration
3_sri10m	sum of daily radiation (MJ/m²) when radiation is lower to 1045J/cm2 from 200 to 300 GDD	radiation
3_ave.temp	average temperature (°C) from 200 to 300 GDD	temperature
3_gdd	growth degree days estimated as the thermal sum of daily average temperature over 0 °C from 200 to 300 GDD	temperature
3_ave.vpd	average vapour pressure deficit (VPD, kPa). VPD measures difference between air moisture and potential moisture and is related to water loss from 200 to 300 GDD	water/evapotranspiration
3_ave.glorad	average global radiation (MJ/m²) from 200 to 300 GDD	radiation
4_cumglorad	accumulated global radiation (MJ/m²) from 300 to 400 GDD	radiation
4_ratrdtmp	ratio between global radiation (MJ/m²) and temperature (°C) from 300 to 400 GDD	photothermal ratio
4_cumpospetp	accumulated positive precipitation (mm) – evaporation (mm) from 300 to 400 GDD	water
4_cumnegpetp	accumulated negative precipitation (mm) – evaporation (mm) from 300 to 400 GDD	water
4_cumpetp	accumulated total precipitation (mm) – evaporation (mm) from 300 to 400 GDD	water
4_cumprec	accumulated precipitation (mm) from 300 to 400 GDD	water
4_sri10m	sum of daily radiation (MJ/m²) when radiation is lower to 1045J/cm2 from 300 to 400 GDD	radiation
4_ave.temp	average temperature (°C) from 300 to 400 GDD	temperature
4_gdd	growth degree days estimated as the thermal sum of daily average temperature over 0 °C from 300 to 400 GDD	temperature
4_ave.vpd	average vapour pressure deficit (VPD, kPa). VPD measures difference between air moisture and potential moisture and is related to water loss from 300 to 400 GDD	water/evapotranspiration
4_ave.glorad	average global radiation (MJ/m²) from 300 to 400 GDD	radiation
5_cumglorad	accumulated global radiation (MJ/m²) from 400 to 500 GDD	radiation
5_ratrdtmp	ratio between global radiation (MJ/m²) and temperature (°C) from 400 to 500 GDD	photothermal ratio
5_cumpospetp	accumulated positive precipitation (mm) – evaporation (mm) from 400 to 500 GDD	water
5_cumnegpetp	accumulated negative precipitation (mm) – evaporation (mm) from 400 to 500 GDD	water
5_cumpetp	accumulated total precipitation (mm) – evaporation (mm) from 400 to 500 GDD	water
5_cumprec	accumulated precipitation (mm) from 400 to 500 GDD	water
5_cumvpd	accumulated vapour pressure deficit (kPa) from 400 to 500 GDD	water/evapotranspiration
5_sri10m	sum of daily radiation (MJ/m²) when radiation is lower to 1045J/cm2 from 400 to 500 GDD	radiation
5_ave.temp	average temperature (°C) from 400 to 500 GDD	temperature
5_gdd	growth degree days estimated as the thermal sum of daily average temperature over 0 °C from 400 to 500 GDD	temperature
5_ave.vpd	average vapour pressure deficit (VPD, kPa). VPD measures difference between air moisture and potential moisture and is related to water loss from 400 to 500 GDD	water/evapotranspiration
5_ave.glorad	average global radiation (MJ/m²) from 400 to 500 GDD	radiation
6_cumglorad	accumulated global radiation (MJ/m²) from 500 to 600 GDD	radiation
6_ratrdtmp	ratio between global radiation (MJ/m²) and temperature (°C) from 500 to 600 GDD	photothermal ratio
6_cumpospetp	accumulated positive precipitation (mm) – evaporation (mm) from 500 to 600 GDD	water
6_cumnegpetp	accumulated negative precipitation (mm) – evaporation (mm) from 500 to 600 GDD	water
6_cumpetp	accumulated total precipitation (mm) – evaporation (mm) from 500 to 600 GDD	water
6_cumprec	accumulated precipitation (mm) from 500 to 600 GDD	water
6_cumvpd	accumulated vapour pressure deficit (kPa) from 500 to 600 GDD	water/evapotranspiration
6_sri10m	sum of daily radiation (MJ/m²) when radiation is lower to 1045J/cm2 from 500 to 600 GDD	radiation
6_gdd	growth degree days estimated as the thermal sum of daily average temperature over 0 °C from 500 to 600 GDD	temperature
6_ave.temp	average temperature (°C) from 500 to 600 GDD	temperature
6_ave.vpd	average vapour pressure deficit (VPD, kPa). VPD measures difference between air moisture and potential moisture and is related to water loss from 500 to 600 GDD	water/evapotranspiration
6_ave.glorad	average global radiation (MJ/m²) from 500 to 600 GDD	radiation
7_cumglorad	accumulated global radiation (MJ/m²) from 600 to 700 GDD	radiation
7_ratrdtmp	ratio between global radiation (MJ/m²) and temperature (°C) from 600 to 700 GDD	photothermal ratio
7_cumpospetp	accumulated positive precipitation (mm) – evaporation (mm) from 600 to 700 GDD	water
7_cumpetp	accumulated total precipitation (mm) – evaporation (mm) from 600 to 700 GDD	water
7_cumsti0	accumulated total precipitation (mm) – evaporation (mm) from 600 to 700 GDD	water
7_cumprec	accumulated precipitation (mm) from 600 to 700 GDD	water
7_cumvpd	accumulated vapour pressure deficit (kPa) from 600 to 700 GDD	water/evapotranspiration
7_sri10m	sum of daily radiation (MJ/m²) when radiation is lower to 1045J/cm2 from 600 to 700 GDD	radiation
7_ave.temp	average temperature (°C) from 600 to 700 GDD	temperature
7_gdd	growth degree days estimated as the thermal sum of daily average temperature over 0 °C from 600 to 700 GDD	temperature
7_ave.vpd	average vapour pressure deficit (VPD, kPa). VPD measures difference between air moisture and potential moisture and is related to water loss from 600 to 700 GDD	water/evapotranspiration
7_ave.glorad	average global radiation (MJ/m²) from 600 to 700 GDD	radiation
8_cumglorad	accumulated global radiation (MJ/m²) from 700 to 800 GDD	radiation
8_ratrdtmp	ratio between global radiation (MJ/m²) and temperature (°C) from 700 to 800 GDD	photothermal ratio
8_cumpospetp	accumulated positive precipitation (mm) – evaporation (mm) from 700 to 800 GDD	water
8_cumnegpetp	accumulated negative precipitation (mm) – evaporation (mm) from 700 to 800 GDD	water
8_cumpetp	accumulated total precipitation (mm) – evaporation (mm) from 700 to 800 GDD	water
8_cumntdryd	number of total dry days (precipitation (mm) <= evaporation (mm)) from 700 to 800 GDD	water
8_cumndt0	number of days with minimum temperature (°C) lower than 0 °C from 700 to 800 GDD	frost / temperature
8_cumsti0	accumulated total precipitation (mm) – evaporation (mm) from 700 to 800 GDD	water
8_cumprec	accumulated precipitation (mm) from 700 to 800 GDD	water
8_cumvpd	accumulated vapour pressure deficit (kPa) from 700 to 800 GDD	water/evapotranspiration
8_sri10m	sum of daily radiation (MJ/m²) when radiation is lower to 1045J/cm2 from 700 to 800 GDD	radiation
8_ave.temp	average temperature (°C) from 700 to 800 GDD	temperature
8_ave.vpd	average vapour pressure deficit (VPD, kPa). VPD measures difference between air moisture and potential moisture and is related to water loss from 700 to 800 GDD	water/evapotranspiration
8_gdd	growth degree days estimated as the thermal sum of daily average temperature over 0 °C from 700 to 800 GDD	temperature
8_ave.glorad	average global radiation (MJ/m²) from 800 to 900 GDD	radiation
9_cumglorad	accumulated global radiation (MJ/m²) from 800 to 900 GDD	radiation
9_ratrdtmp	ratio between global radiation (MJ/m²) and temperature (°C) from 800 to 900 GDD	photothermal ratio
9_cumpospetp	accumulated positive precipitation (mm) – evaporation (mm) from 800 to 900 GDD	water
9_cumnegpetp	accumulated negative precipitation (mm) – evaporation (mm) from 800 to 900 GDD	water
9_cumpetp	accumulated total precipitation (mm) – evaporation (mm) from 800 to 900 GDD	water
9_cumsti0	accumulated total precipitation (mm) – evaporation (mm) from 800 to 900 GDD	water
9_cumprec	accumulated precipitation (mm) from 800 to 900 GDD	water
9_cumvpd	accumulated vapour pressure deficit (kPa) from 800 to 900 GDD	water/evapotranspiration
9_sri10m	sum of daily radiation (MJ/m²) when radiation is lower to 1045J/cm2 from 800 to 900 GDD	radiation
9_ave.temp	average temperature (°C) from 800 to 900 GDD	temperature
9_gdd	growth degree days estimated as the thermal sum of daily average temperature over 0 °C from 800 to 900 GDD	temperature
9_ave.vpd	average vapour pressure deficit (VPD, kPa). VPD measures difference between air moisture and potential moisture and is related to water loss from 800 to 900 GDD	water/evapotranspiration
9_ave.glorad	average global radiation (MJ/m²) from 800 to 900 GDD	radiation
10_cumglorad	accumulated global radiation (MJ/m²) from 900 to 1000 GDD	radiation
10_ratrdtmp	ratio between global radiation (MJ/m²) and temperature (°C) from 900 to 1000 GDD	photothermal ratio
10_cumpospetp	accumulated positive precipitation (mm) – evaporation (mm) from 900 to 1000 GDD	water
10_cumnegpetp	accumulated negative precipitation (mm) – evaporation (mm) from 900 to 1000 GDD	water
10_cumpetp	accumulated total precipitation (mm) – evaporation (mm) from 900 to 1000 GDD	water
10_cumprec	accumulated precipitation (mm) from 900 to 1000 GDD	water
10_cumvpd	accumulated vapour pressure deficit (kPa) from 900 to 1000 GDD	water/evapotranspiration
10_ndi10m	number of days with radiation lower to 1045J/cm2 from 900 to 1000 GDD	radiation
10_sri10m	sum of daily radiation (MJ/m²) when radiation is lower to 1045J/cm2 from 900 to 1000 GDD	radiation
10_ave.temp	average temperature (°C) from 900 to 1000 GDD	temperature
10_gdd	growth degree days estimated as the thermal sum of daily average temperature over 0 °C from 900 to 1000 GDD	temperature
10_ave.vpd	average vapour pressure deficit (VPD, kPa). VPD measures difference between air moisture and potential moisture and is related to water loss from 900 to 1000 GDD	water/evapotranspiration
10_ave.glorad	average global radiation (MJ/m²) from 900 to 1000 GDD	radiation
11_cumglorad	accumulated global radiation (MJ/m²) from 1000 to 1100 GDD	radiation
11_ratrdtmp	ratio between global radiation (MJ/m²) and temperature (°C) from 1000 to 1100 GDD	photothermal ratio
11_cumpospetp	accumulated positive precipitation (mm) – evaporation (mm) from 1000 to 1100 GDD	water
11_cumnegpetp	accumulated negative precipitation (mm) – evaporation (mm) from 1000 to 1100 GDD	water
11_cumpetp	accumulated total precipitation (mm) – evaporation (mm) from 1000 to 1100 GDD	water
11_cumsti0	accumulated temperature (°C) lower than 0 °C from 1000 to 1100 GDD	water
11_cumprec	accumulated precipitation (mm) from 1000 to 1100 GDD	water
11_cumvpd	accumulated vapour pressure deficit (kPa) from 1000 to 1100 GDD	water/evapotranspiration
11_sri10m	sum of daily radiation (MJ/m²) when radiation is lower to 1045J/cm2 from 1000 to 1100 GDD	radiation
11_ave.temp	average temperature (°C) from 1000 to 1100 GDD	temperature
11_gdd	growth degree days estimated as the thermal sum of daily average temperature over 0 °C from 1000 to 1100 GDD	temperature
11_ave.vpd	average vapour pressure deficit (VPD, kPa). VPD measures difference between air moisture and potential moisture and is related to water loss from 1000 to 1100 GDD	water/evapotranspiration
11_ave.glorad	average global radiation (MJ/m²) from 1000 to 1100 GDD	radiation
12_cumglorad	accumulated global radiation (MJ/m²) from 1100 to 1200 GDD	radiation
12_ratrdtmp	ratio between global radiation (MJ/m²) and temperature (°C) from 1100 to 1200 GDD	photothermal ratio
12_cumpospetp	accumulated positive precipitation (mm) – evaporation (mm) from 1100 to 1200 GDD	water
12_cumnegpetp	accumulated negative precipitation (mm) – evaporation (mm) from 1100 to 1200 GDD	water
12_cumpetp	accumulated total precipitation (mm) – evaporation (mm) from 1100 to 1200 GDD	water
12_cumprec	accumulated precipitation (mm) from 1100 to 1200 GDD	water
12_cumvpd	accumulated vapour pressure deficit (kPa) from 1100 to 1200 GDD	water/evapotranspiration
12_ave.temp	average temperature (°C) from 1100 to 1200 GDD	temperature
12_gdd	growth degree days estimated as the thermal sum of daily average temperature over 0 °C from 1100 to 1200 GDD	temperature
12_ave.vpd	average vapour pressure deficit (VPD, kPa). VPD measures difference between air moisture and potential moisture and is related to water loss from 1100 to 1200 GDD	water/evapotranspiration
12_ave.glorad	average global radiation (MJ/m²) from 1100 to 1200 GDD	radiation
13_cumglorad	accumulated global radiation (MJ/m²) from 1200 to 1300 GDD	radiation
13_ratrdtmp	ratio between global radiation (MJ/m²) and temperature (°C) from 1200 to 1300 GDD	photothermal ratio
13_cumnegpetp	accumulated negative precipitation (mm) – evaporation (mm) from 1200 to 1300 GDD	water
13_cumpetp	accumulated total precipitation (mm) – evaporation (mm) from 1200 to 1300 GDD	water
13_cumprec	accumulated precipitation (mm) from 1200 to 1300 GDD	water
13_ave.temp	average temperature (°C) from 1200 to 1300 GDD	temperature
13_gdd	growth degree days estimated as the thermal sum of daily average temperature over 0 °C from 1200 to 1300 GDD	temperature
13_ave.vpd	average vapour pressure deficit (VPD, kPa). VPD measures difference between air moisture and potential moisture and is related to water loss from 1200 to 1300 GDD	water/evapotranspiration
13_ave.glorad	average global radiation (MJ/m²) from 1200 to 1300 GDD	radiation
14_cumglorad	accumulated global radiation (MJ/m²) from 1300 to 1400 GDD	radiation
14_ratrdtmp	ratio between global radiation (MJ/m²) and temperature (°C) from 1300 to 1400 GDD	photothermal ratio
14_cumnegpetp	accumulated negative precipitation (mm) – evaporation (mm) from 1300 to 1400 GDD	water
14_cumpetp	accumulated total precipitation (mm) – evaporation (mm) from 1300 to 1400 GDD	water
14_cumprec	accumulated precipitation (mm) from 1300 to 1400 GDD	water
14_cumvpd	accumulated vapour pressure deficit (kPa) from 1300 to 1400 GDD	water/evapotranspiration
14_gdd	growth degree days estimated as the thermal sum of daily average temperature over 0 °C from 1300 to 1400 GDD	temperature
14_ave.temp	average temperature (°C) from 1300 to 1400 GDD	temperature
14_ave.vpd	average vapour pressure deficit (VPD, kPa). VPD measures difference between air moisture and potential moisture and is related to water loss from 1300 to 1400 GDD	water/evapotranspiration
14_ave.glorad	average global radiation (MJ/m²) from 1300 to 1400 GDD	radiation
15_cumglorad	accumulated global radiation (MJ/m²) from 1400 to 1500 GDD	radiation
15_ratrdtmp	ratio between global radiation (MJ/m²) and temperature (°C) from 1400 to 1500 GDD	photothermal ratio
15_cumnegpetp	accumulated negative precipitation (mm) – evaporation (mm) from 1400 to 1500 GDD	water
15_cumpetp	accumulated total precipitation (mm) – evaporation (mm) from 1400 to 1500 GDD	water
15_cumprec	accumulated precipitation (mm) from 1400 to 1500 GDD	water
15_cumvpd	accumulated vapour pressure deficit (kPa) from 1400 to 1500 GDD	water/evapotranspiration
15_ave.temp	average temperature (°C) from 1400 to 1500 GDD	temperature
15_gdd	growth degree days estimated as the thermal sum of daily average temperature over 0 °C from 1400 to 1500 GDD	temperature
15_ave.vpd	average vapour pressure deficit (VPD, kPa). VPD measures difference between air moisture and potential moisture and is related to water loss from 1400 to 1500 GDD	water/evapotranspiration
15_ave.glorad	average global radiation (MJ/m²) from 1400 to 1500 GDD	radiation
16_cumglorad	accumulated global radiation (MJ/m²) from 1500 to 1600 GDD	radiation
16_ratrdtmp	ratio between global radiation (MJ/m²) and temperature (°C) from 1500 to 1600 GDD	photothermal ratio
16_cumpospetp	accumulated positive precipitation (mm) – evaporation (mm) from 1500 to 1600 GDD	water
16_cumnegpetp	accumulated negative precipitation (mm) – evaporation (mm) from 1500 to 1600 GDD	water
16_cumpetp	accumulated total precipitation (mm) – evaporation (mm) from 1500 to 1600 GDD	water
16_cumprec	accumulated precipitation (mm) from 1500 to 1600 GDD	water
16_cumvpd	accumulated vapour pressure deficit (kPa) from 1500 to 1600 GDD	water/evapotranspiration
16_ave.temp	average temperature (°C) from 1500 to 1600 GDD	temperature
16_gdd	growth degree days estimated as the thermal sum of daily average temperature over 0 °C from 1500 to 1600 GDD	temperature
16_ave.vpd	average vapour pressure deficit (VPD, kPa). VPD measures difference between air moisture and potential moisture and is related to water loss from 1500 to 1600 GDD	water/evapotranspiration
16_ave.glorad	average global radiation (MJ/m²) from 1500 to 1600 GDD	radiation
17_cumglorad	accumulated global radiation (MJ/m²) from 1600 to 1700 GDD	radiation
17_ratrdtmp	ratio between global radiation (MJ/m²) and temperature (°C) from 1600 to 1700 GDD	photothermal ratio
17_cumnegpetp	accumulated negative precipitation (mm) – evaporation (mm) from 1600 to 1700 GDD	water
17_cumpetp	accumulated total precipitation (mm) – evaporation (mm) from 1600 to 1700 GDD	water
17_cumprec	accumulated precipitation (mm) from 1600 to 1700 GDD	water
17_cumvpd	accumulated vapour pressure deficit (kPa) from 1600 to 1700 GDD	water/evapotranspiration
17_ave.temp	average temperature (°C) from 1600 to 1700 GDD	temperature
17_gdd	growth degree days estimated as the thermal sum of daily average temperature over 0 °C from 1600 to 1700 GDD	temperature
17_ave.vpd	average vapour pressure deficit (VPD, kPa). VPD measures difference between air moisture and potential moisture and is related to water loss from 1600 to 1700 GDD	water/evapotranspiration
17_ave.glorad	average global radiation (MJ/m²) from 1600 to 1700 GDD	radiation
18_cumglorad	accumulated global radiation (MJ/m²) from 1700 to 1800 GDD	radiation
18_ratrdtmp	ratio between global radiation (MJ/m²) and temperature (°C) from 1700 to 1800 GDD	photothermal ratio
18_cumnegpetp	accumulated negative precipitation (mm) – evaporation (mm) from 1700 to 1800 GDD	water
18_cumpetp	accumulated total precipitation (mm) – evaporation (mm) from 1700 to 1800 GDD	water
18_cumprec	accumulated precipitation (mm) from 1700 to 1800 GDD	water
18_cumvpd	accumulated vapour pressure deficit (kPa) from 1700 to 1800 GDD	water/evapotranspiration
18_ave.temp	average temperature (°C) from 1700 to 1800 GDD	temperature
18_gdd	growth degree days estimated as the thermal sum of daily average temperature over 0 °C from 1700 to 1800 GDD	temperature
18_ave.vpd	average vapour pressure deficit (VPD, kPa). VPD measures difference between air moisture and potential moisture and is related to water loss from 1700 to 1800 GDD	water/evapotranspiration
18_ave.glorad	average global radiation (MJ/m²) from 1700 to 1800 GDD	radiation
19_cumglorad	accumulated global radiation (MJ/m²) from 1800 to 1900 GDD	radiation
19_ratrdtmp	ratio between global radiation (MJ/m²) and temperature (°C) from 1800 to 1900 GDD	photothermal ratio
19_cumpospetp	accumulated positive precipitation (mm) – evaporation (mm) from 1800 to 1900 GDD	water
19_cumnegpetp	accumulated negative precipitation (mm) – evaporation (mm) from 1800 to 1900 GDD	water
19_cumpetp	accumulated total precipitation (mm) – evaporation (mm) from 1800 to 1900 GDD	water
19_cumprec	accumulated precipitation (mm) from 1800 to 1900 GDD	water
19_cumvpd	accumulated vapour pressure deficit (kPa) from 1800 to 1900 GDD	water/evapotranspiration
19_ave.temp	average temperature (°C) from 1800 to 1900 GDD	temperature
19_gdd	growth degree days estimated as the thermal sum of daily average temperature over 0 °C from 1800 to 1900 GDD	temperature
19_ave.vpd	average vapour pressure deficit (VPD, kPa). VPD measures difference between air moisture and potential moisture and is related to water loss from 1800 to 1900 GDD	water/evapotranspiration
19_ave.glorad	average global radiation (MJ/m²) from 1800 to 1900 GDD	radiation
20_cumglorad	accumulated global radiation (MJ/m²) from 1900 to 2000 GDD	radiation
20_ratrdtmp	ratio between global radiation (MJ/m²) and temperature (°C) from 1900 to 2000 GDD	photothermal ratio
20_cumnegpetp	accumulated negative precipitation (mm) – evaporation (mm) from 1900 to 2000 GDD	water
20_cumpetp	accumulated total precipitation (mm) – evaporation (mm) from 1900 to 2000 GDD	water
20_cumprec	accumulated precipitation (mm) from 1900 to 2000 GDD	water
20_cumvpd	accumulated vapour pressure deficit (kPa) from 1900 to 2000 GDD	water/evapotranspiration
20_ave.temp	average temperature (°C) from 1900 to 2000 GDD	temperature
20_gdd	growth degree days estimated as the thermal sum of daily average temperature over 0 °C from 1900 to 2000 GDD	temperature
20_ave.vpd	average vapour pressure deficit (VPD, kPa). VPD measures difference between air moisture and potential moisture and is related to water loss from 1900 to 2000 GDD	water/evapotranspiration
20_ave.glorad	average global radiation (MJ/m²) from 1900 to 2000 GDD	radiation
21_cumglorad	accumulated global radiation (MJ/m²) from 2000 to 2100 GDD	radiation
21_ratrdtmp	ratio between global radiation (MJ/m²) and temperature (°C) from 2000 to 2100 GDD	photothermal ratio
21_cumnegpetp	accumulated negative precipitation (mm) – evaporation (mm) from 2000 to 2100 GDD	water
21_cumpetp	accumulated total precipitation (mm) – evaporation (mm) from 2000 to 2100 GDD	water
21_cumprec	accumulated precipitation (mm) from 2000 to 2100 GDD	water
21_cumvpd	accumulated vapour pressure deficit (kPa) from 2000 to 2100 GDD	water/evapotranspiration
21_ave.temp	average temperature (°C) from 2000 to 2100 GDD	temperature
21_gdd	growth degree days estimated as the thermal sum of daily average temperature over 0 °C from 2000 to 2100 GDD	temperature
21_ave.vpd	average vapour pressure deficit (VPD, kPa). VPD measures difference between air moisture and potential moisture and is related to water loss from 2000 to 2100 GDD	water/evapotranspiration
21_ave.glorad	average global radiation (MJ/m²) from 2000 to 2100 GDD	radiation
22_cumglorad	accumulated global radiation (MJ/m²) from 2100 to 2200 GDD	radiation
22_ratrdtmp	ratio between global radiation (MJ/m²) and temperature (°C) from 2100 to 2200 GDD	photothermal ratio
22_cumpospetp	accumulated positive precipitation (mm) – evaporation (mm) from 2100 to 2200 GDD	water
22_cumnegpetp	accumulated negative precipitation (mm) – evaporation (mm) from 2100 to 2200 GDD	water
22_cumpetp	accumulated total precipitation (mm) – evaporation (mm) from 2100 to 2200 GDD	water
22_cumprec	accumulated precipitation (mm) from 2100 to 2200 GDD	water
22_cumvpd	accumulated vapour pressure deficit (kPa) from 2100 to 2200 GDD	water/evapotranspiration
22_ave.temp	average temperature (°C) from 2100 to 2200 GDD	temperature
22_gdd	growth degree days estimated as the thermal sum of daily average temperature over 0 °C from 2100 to 2200 GDD	temperature
22_ave.vpd	average vapour pressure deficit (VPD, kPa). VPD measures difference between air moisture and potential moisture and is related to water loss from 2100 to 2200 GDD	water/evapotranspiration
22_ave.glorad	average global radiation (MJ/m²) from 2100 to 2200 GDD	radiation
23_cumglorad	accumulated global radiation (MJ/m²) from 2200 to 2300 GDD	radiation
23_ratrdtmp	ratio between global radiation (MJ/m²) and temperature (°C) from 2200 to 2300 GDD	photothermal ratio
23_cumnegpetp	accumulated negative precipitation (mm) – evaporation (mm) from 2200 to 2300 GDD	water
23_cumpetp	accumulated total precipitation (mm) – evaporation (mm) from 2200 to 2300 GDD	water
23_cumprec	accumulated precipitation (mm) from 2200 to 2300 GDD	water
23_cumvpd	accumulated vapour pressure deficit (kPa) from 2200 to 2300 GDD	water/evapotranspiration
23_ave.temp	average temperature (°C) from 2200 to 2300 GDD	temperature
23_gdd	growth degree days estimated as the thermal sum of daily average temperature over 0 °C from 2200 to 2300 GDD	temperature
23_ave.vpd	average vapour pressure deficit (VPD, kPa). VPD measures difference between air moisture and potential moisture and is related to water loss from 2200 to 2300 GDD	water/evapotranspiration
23_ave.glorad	average global radiation (MJ/m²) from 2200 to 2300 GDD	radiation
24_cumglorad	accumulated global radiation (MJ/m²) from 2300 to 2400 GDD	radiation
24_ratrdtmp	ratio between global radiation (MJ/m²) and temperature (°C) from 2300 to 2400 GDD	photothermal ratio
24_cumpospetp	accumulated positive precipitation (mm) – evaporation (mm) from 2300 to 2400 GDD	water
24_cumnegpetp	accumulated negative precipitation (mm) – evaporation (mm) from 2300 to 2400 GDD	water
24_cumpetp	accumulated total precipitation (mm) – evaporation (mm) from 2300 to 2400 GDD	water
24_cumprec	accumulated precipitation (mm) from 2300 to 2400 GDD	water
24_cumvpd	accumulated vapour pressure deficit (kPa) from 2300 to 2400 GDD	water/evapotranspiration
24_ave.temp	average temperature (°C) from 2300 to 2400 GDD	temperature
24_gdd	growth degree days estimated as the thermal sum of daily average temperature over 0 °C from 2300 to 2400 GDD	temperature
24_ave.vpd	average vapour pressure deficit (VPD, kPa). VPD measures difference between air moisture and potential moisture and is related to water loss from 2300 to 2400 GDD	water/evapotranspiration
24_ave.glorad	average global radiation (MJ/m²) from 2300 to 2400 GDD	radiation
25_cumglorad	accumulated global radiation (MJ/m²) from 2400 to 2500 GDD	radiation
25_ratrdtmp	ratio between global radiation (MJ/m²) and temperature (°C) from 2400 to 2500 GDD	photothermal ratio
25_cumnegpetp	accumulated negative precipitation (mm) – evaporation (mm) from 2400 to 2500 GDD	water
25_cumpetp	accumulated total precipitation (mm) – evaporation (mm) from 2400 to 2500 GDD	water
25_cumprec	accumulated precipitation (mm) from 2400 to 2500 GDD	water
25_cumvpd	accumulated vapour pressure deficit (kPa) from 2400 to 2500 GDD	water/evapotranspiration
25_ave.temp	average temperature (°C) from 2400 to 2500 GDD	temperature
25_gdd	growth degree days estimated as the thermal sum of daily average temperature over 0 °C from 2400 to 2500 GDD	temperature
25_ave.vpd	average vapour pressure deficit (VPD, kPa). VPD measures difference between air moisture and potential moisture and is related to water loss from 2400 to 2500 GDD	water/evapotranspiration
25_ave.glorad	average global radiation (MJ/m²) from 2400 to 2500 GDD	radiation
26_cumglorad	accumulated global radiation (MJ/m²) from 2500 to 2600 GDD	radiation
26_ratrdtmp	ratio between global radiation (MJ/m²) and temperature (°C) from 2500 to 2600 GDD	photothermal ratio
26_cumpospetp	accumulated positive precipitation (mm) – evaporation (mm) from 2500 to 2600 GDD	water
26_cumnegpetp	accumulated negative precipitation (mm) – evaporation (mm) from 2500 to 2600 GDD	water
26_cumpetp	accumulated total precipitation (mm) – evaporation (mm) from 2500 to 2600 GDD	water
26_cumprec	accumulated precipitation (mm) from 2500 to 2600 GDD	water
26_cumvpd	accumulated vapour pressure deficit (kPa) from 2500 to 2600 GDD	water/evapotranspiration
26_ave.temp	average temperature (°C) from 2500 to 2600 GDD	temperature
26_gdd	growth degree days estimated as the thermal sum of daily average temperature over 0 °C from 2500 to 2600 GDD	temperature
26_ave.vpd	average vapour pressure deficit (VPD, kPa). VPD measures difference between air moisture and potential moisture and is related to water loss from 2500 to 2600 GDD	water/evapotranspiration
26_ave.glorad	average global radiation (MJ/m²) from 2500 to 2600 GDD	radiation
27_cumglorad	accumulated global radiation (MJ/m²) from 2600 to 2700 GDD	radiation
27_ratrdtmp	ratio between global radiation (MJ/m²) and temperature (°C) from 2600 to 2700 GDD	photothermal ratio
27_cumnegpetp	accumulated negative precipitation (mm) – evaporation (mm) from 2600 to 2700 GDD	water
27_cumpetp	accumulated total precipitation (mm) – evaporation (mm) from 2600 to 2700 GDD	water
27_cumprec	accumulated precipitation (mm) from 2600 to 2700 GDD	water
27_cumvpd	accumulated vapour pressure deficit (kPa) from 2600 to 2700 GDD	water/evapotranspiration
27_ave.temp	average temperature (°C) from 2600 to 2700 GDD	temperature
27_gdd	growth degree days estimated as the thermal sum of daily average temperature over 0 °C from 2600 to 2700 GDD	temperature
27_ave.vpd	average vapour pressure deficit (VPD, kPa). VPD measures difference between air moisture and potential moisture and is related to water loss from 2600 to 2700 GDD	water/evapotranspiration
27_ave.glorad	average global radiation (MJ/m²) from 2600 to 2700 GDD	radiation
a_ptv	plant available water (%) from 0 to 30 cm (depth)	soil / water
a_wscmm	water storage capacity (mm) from 0 to 30 cm (depth)	soil / water
afsandno	fine sand content (%) from 0 to 30 cm (depth)	soil
agsandno	coarse sand content (%) from 0 to 30 cm (depth)	soil
b_ptv	plant available water (%) from 30 to 60 cm (depth)	soil / water
b_wscmm	water storage capacity (mm) from 30 to 60 cm (depth)	soil / water
bclaynor	Sand content (%) from 30 to 60 cm (depth)	soil
bfsandno	fine sand content (%) from 30 to 60 cm (depth)	soil
bgsandno	coarse sand content (%) from 30 to 60 cm (depth)	soil
c_ptv	plant available water (%) from 60 to 100 cm (depth)	soil / water
c_wscmm	water storage capacity (mm) from 60 to 100 cm (depth)	soil / water
cclaynor	Sand content (%) from 60 to 100 cm (depth)	soil
cfsandno	fine sand content (%) from 60 to 100 cm (depth)	soil
cgsandno	coarse sand content (%) from 60 to 100 cm (depth)	soil
csiltnor	silt content (%) from 60 to 100 cm (depth)	soil
d_ptv	plant available water (%) from 100 to 200 cm (depth)	soil / water
d_wscmm	water storage capacity (mm) from 100 to 200 cm (depth)	soil / water
dclaynor	Sand content (%) from 100 to 200 cm (depth)	soil
dfsandno	fine sand content (%) from 100 to 200 cm (depth)	soil
dgsandno	coarse sand content (%) from 100 to 200 cm (depth)	soil
Ks_A_250	saturated hydraulic conductivity (%) from 0 to 30 cm (depth)	soil
Ks_B_250	saturated hydraulic conductivity (%) from 30 to 60 cm (depth)	soil
Ks_C_250	saturated hydraulic conductivity (%) from 60 to 100 cm (depth)	soil
